# Supplementary material for: Blockade of PGK1 and ALDOA enhances bilirubin control of Th17 cells in Crohn’s disease
Source: Commun Biol. 2022 Sep 21;5:994. doi: 10.1038/s42003-022-03913-9 (PMC9492699; doi:10.1038/s42003-022-03913-9)
Supplement: Supplementary file 4 — Supplementary Data 1 [file 42003_2022_3913_MOESM4_ESM.xlsx]

## Sheet: Fig 1a
Fig. 1a	Comparison between gene expression in untreated Th17 cells from Crohn's disease patients vs healthy subjects (HS) - normalized data
		Genes (nCounter Vantage RNA Cancer Metabolism)	HS # 1	HS # 2	HS # 3	Crohn's # 1	Crohn's # 2	Crohn's # 3
		TKTL2-mRNA	4.34633	3.20355	0.116118	2.20414	2.26642	2.26217
		PDK4-mRNA	3.76137	2.46659	2.11612	2.7891	2.90385	1.94024
		ALDOB-mRNA	4.0833	2.20355	2.43805	3.0115	2.26642	2.7476
		NOX3-mRNA	3.34633	1.88162	1.70108	1.7891	2.0965	2.7476
		PGAM2-mRNA	4.0833	1.88162	1.11612	2.52607	1.41843	1.94024
		SLC2A4-mRNA	1.76137	2.68898	0.116118	2.37407	1.41843	2.52521
		NOXA1-mRNA	2.76137	3.34106	2.11612	1.20414	1.68146	1.94024
		G6PC-mRNA	2.76137	2.46659	2.70108	2.52607	1.0965	1.52521
		NOX1-mRNA	1.76137	3.58206	3.28604	3.2916	3.41843	3.26217
		KIT-mRNA	2.76137	4.92602	3.70108	3.0115	2.68146	3.39968
		EGFR-mRNA	4.34633	4.05155	1.11612	3.0115	2.55593	4.33256
		SLC5A1-mRNA	5.2208	3.05155	1.70108	2.37407	2.26642	3.52521
		SLC5A2-mRNA	4.56873	3.20355	2.70108	3.20414	2.79694	3.7476
		NOX5-mRNA	4.0833	2.68898	2.11612	3.37407	2.79694	3.84714
		GLS2-mRNA	4.0833	4.40519	3.11612	3.90458	4.0507	4.02771
		PDGFC-mRNA	4.0833	4.27394	2.43805	2.90458	3.0965	3.39968
		SLC2A2-mRNA	4.9313	3.88162	3.11612	3.59646	3.18396	3.11017
		PKLR-mRNA	4.0833	3.58206	2.92347	3.45207	3.0965	3.7476
		NOXO1-mRNA	4.56873	3.58206	2.70108	3.59646	3.26642	3.7476
		HKDC1-mRNA	4.56873	3.46659	3.11612	3.66357	3.48882	3.7476
		MDH1B-mRNA	5.0833	3.34106	3.11612	4.0115	4.58835	4.64068
		PDGFRA-mRNA	5.76137	3.58206	2.70108	3.66357	4.00339	3.7476
		NOX4-mRNA	6.2208	3.58206	3.11612	3.20414	3.34443	4.11017
		FGFR3-mRNA	5.9313	4.83582	2.43805	3.7277	3.41843	4.18817
		PRKAA2-mRNA	4.9313	4.40519	2.92347	3.66357	3.62006	4.18817
		EGF-mRNA	5.0833	4.46659	3.11612	3.37407	3.48882	4.7476
		ROS1-mRNA	5.2208	4.05155	3.11612	3.37407	3.26642	4.33256
		PDGFA-mRNA	6.66826	7.40519	4.70108	5.13488	4.30595	6.65449
		RBKS-mRNA	4.0833	6.01091	5.47367	5.95903	5.50589	6.5101
		FGFR1-mRNA	4.76137	7.65641	4.57555	6.49876	4.41843	5.36651
		PLD1-mRNA	5.0833	5.60954	5.07031	4.7277	4.45405	3.64068
		GCK-mRNA	4.34633	4.52548	4.43805	4.75873	4.58835	4.94024
		RET-mRNA	3.34633	4.34106	4.43805	4.37407	4.0507	4.79823
		FBP1-mRNA	4.9313	4.78851	5.07031	4.06212	2.68146	3.84714
		PDGFRB-mRNA	4.9313	4.12955	4.81656	3.2916	2.79694	4.26217
		HK3-mRNA	4.76137	3.78851	5.28604	3.52607	3.55593	4.02771
		NTRK1-mRNA	7.56873	5.46659	4.11612	4.45207	4.26642	4.18817
		PDHA2-mRNA	5.56873	4.20355	4.36405	4.63041	4.95448	4.69513
		ERBB2-mRNA	6.0833	4.52548	4.81656	4.9855	4.26642	4.5841
		PPARGC1A-mRNA	6.15369	4.73961	3.43805	3.848	3.74036	4.5841
		SLC44A4-mRNA	6.34633	5.01091	3.81656	4.45207	3.79694	4.5841
		OAZ3-mRNA	5.84884	4.05155	4.20358	4.56169	3.74036	4.33256
		FGFR2-mRNA	5.9313	4.27394	3.28604	4.52607	3.90385	4.26217
		MET-mRNA	6.34633	2.68898	3.70108	3.2916	4.62006	2.26217
		PRKCG-mRNA	5.2208	3.34106	3.57555	3.11103	3.95448	2.7476
		EGLN3-mRNA	5.2208	3.05155	3.81656	2.52607	3.00339	3.84714
		FLT3-mRNA	5.34633	4.73961	4.43805	2.52607	2.41843	3.26217
		PDP1-mRNA	5.76137	7.09108	6.78854	6.93206	7.00339	6.46381
		PRKAB2-mRNA	7.40523	6.27394	7.33529	6.92524	6.91028	6.20703
		VEGFA-mRNA	6.9313	7.22147	6.2454	6.78157	7.04487	7.18817
		PDK2-mRNA	7.64402	7.13901	6.55906	6.66357	6.0507	6.59846
		ACO1-mRNA	7.0093	8.58898	7.78854	8.50564	8.54565	8.87982
		ACLY-mRNA	6.97083	8.37348	7.65528	8.33857	8.22062	8.59488
		IDH1-mRNA	7.37608	8.29948	7.63968	8.41603	8.41617	8.50249
		PLD2-mRNA	7.48929	8.87598	7.65528	7.97233	7.53529	8.39968
		ARNT-mRNA	7.8699	8.69861	7.82348	7.91839	7.71489	8.1497
		PIK3CB-mRNA	7.76137	8.5993	8.22986	8.41359	8.22836	8.48714
		SDHC-mRNA	8.18764	8.17164	7.70108	8.14666	7.89092	8.38319
		PIK3CA-mRNA	7.82746	7.94771	8.07031	7.9953	7.87786	8.19291
		SLC2A1-mRNA	6.15369	8.40126	8.52126	8.28895	7.8844	7.5913
		PDK1-mRNA	6.71557	8.18996	7.46485	7.91839	7.67393	8.22565
		PDP2-mRNA	6.15369	7.82414	7.02301	7.79286	7.53113	7.66134
		FOXO3-mRNA	9.32361	8.52908	8.20888	7.14078	6.96686	7.42406
		SLC7A11-mRNA	8.55579	7.92054	8.90075	7.67175	7.63566	8.0849
		TSC1-mRNA	8.69211	8.39732	8.34974	7.9855	8.02131	8.05399
		SCO2-mRNA	8.96104	8.09108	8.54238	8.11403	8.28385	7.84111
		G6PC3-mRNA	8.26917	6.95844	7.82348	8.19283	8.26141	8.01171
		PDPR-mRNA	8.18764	7.24795	7.9363	8.05276	8.19979	8.20703
		ENO3-mRNA	9.13641	7.57511	7.70108	7.90804	7.55183	7.71503
		TSC2-mRNA	8.25323	7.42852	7.8843	7.36905	7.32532	7.13007
		TIGAR-mRNA	7.04677	7.73337	7.8843	7.24306	7.85805	6.92893
		SIRT6-mRNA	7.73865	7.05155	7.19293	7.24306	7.45405	7.39146
		SIRT3-mRNA	7.64402	7.17624	6.84404	7.27023	7.0507	7.38319
		H6PD-mRNA	7.76137	7.61633	7.40152	7.84439	7.53944	7.91179
		EIF2B4-mRNA	7.34633	7.51098	7.30594	7.48954	7.64725	7.34112
		NTRK3-mRNA	11.0468	9.25666	7.01094	7.85519	8.60627	9.16183
		RPTOR-mRNA	9.88549	7.94771	10.0109	9.01632	9.56207	8.30219
		HRAS-mRNA	9.85413	7.95844	9.09053	8.43055	9.06084	7.92324
		RPS6KB2-mRNA	10.3005	8.97174	8.91702	9.09896	8.9822	9.17147
		PRKCB-mRNA	9.73292	9.46471	9.09626	9.45088	9.4263	9.22796
		PGLS-mRNA	10.1233	9.15075	9.24282	9.5102	9.29249	9.60024
		PLCG1-mRNA	8.94128	9.68576	9.0674	9.68392	9.55388	9.45988
		OAZ2-mRNA	8.82746	9.37548	9.11893	9.55065	9.56614	9.6109
		GYS1-mRNA	8.97083	9.35736	9.22464	9.4485	9.45405	9.59488
		MTOR-mRNA	9.23711	8.90676	8.9834	8.97563	9.21414	9.19291
		IDH3G-mRNA	8.99978	9.29102	8.87434	9.17856	8.97148	9.49291
		SUCLA2-mRNA	8.59426	9.27394	8.96161	9.29293	9.36446	9.44208
		MLST8-mRNA	10.8488	9.22814	9.72899	9.30086	9.69269	9.8396
		EIF4E2-mRNA	10.3907	9.89982	9.90891	9.94982	9.94434	9.83809
		BECN1-mRNA	10.2452	9.69701	9.93949	9.68594	9.85139	9.91035
		MAPKAP1-mRNA	10.3083	9.61294	9.4403	9.56718	9.55285	9.89007
		GSK3A-mRNA	10.546	9.78701	9.58982	9.60075	9.69734	9.54758
		DLAT-mRNA	9.45486	9.46846	9.42673	9.94308	10.1626	9.98464
		RPIA-mRNA	9.59426	9.46282	9.37351	10.105	10.2551	10.0976
		PTEN-mRNA	9.65619	10.6703	10.37	9.90371	9.86303	10.2105
		GALM-mRNA	9.90603	10.3815	10.1768	10.2621	9.98372	10.421
		PRPS2-mRNA	9.83283	10.6189	9.43579	10.1742	9.93413	10.6605
		AKT3-mRNA	10.0093	10.6833	9.44255	9.70697	9.47912	10.0579
		ALDOC-mRNA	8.0833	9.92054	6.98648	9.13931	8.32532	10.4716
		SLC16A1-mRNA	6.76137	8.51825	8.91378	9.06987	9.34561	8.90603
		IDH3A-mRNA	6.89066	9.18769	8.39224	9.58027	9.58735	9.64588
		RPE-mRNA	8.31596	8.62646	9.23246	9.13636	9.39914	9.03564
		HK2-mRNA	8.10122	8.35736	8.94901	9.2279	9.57122	8.75082
		VHL-mRNA	7.97083	9.09108	8.86431	9.00342	8.91028	8.83203
		GBE1-mRNA	8.11892	8.48154	8.37351	8.56828	8.77774	8.87982
		EGLN1-mRNA	8.31596	8.76732	8.77075	8.69599	8.62983	8.64068
		BPGM-mRNA	7.78374	9.7018	9.38056	9.10652	9.26768	9.46968
		SHMT1-mRNA	8.0093	9.28037	9.05276	8.8498	9.25763	9.91179
		PDK3-mRNA	7.48929	9.51462	8.2454	8.92865	8.82782	9.09506
		PRKAB1-mRNA	7.97083	9.86033	8.44704	8.69198	8.35624	9.6109
		RICTOR-mRNA	7.69211	9.93283	8.92025	9.03386	8.58635	9.17386
		PFKM-mRNA	8.8594	8.77947	8.00486	8.90804	8.94981	9.14237
		SLC16A3-mRNA	8.70389	9.30369	8.54238	8.19566	8.04487	8.56595
		EIF2AK3-mRNA	8.28493	9.25449	8.42446	8.25399	8.41617	8.66134
		PKM-mRNA	13.5357	12.7115	13.477	13.6221	13.9359	13.5718
		ALDOA-mRNA	13.5562	13.5151	13.3938	13.8313	13.8362	14.0986
		PGAM1-mRNA	13.1034	13.2722	13.4925	13.7608	14.0819	13.9786
		TPI1-mRNA	14.4984	13.7982	13.9102	14.3832	14.3752	14.5447
		LDHB-mRNA	14.2908	15.0791	14.1928	15.0454	14.9871	15.5764
		ENO1-mRNA	14.3092	14.6283	14.4537	14.7979	14.8468	14.9848
		LDHA-mRNA	13.8075	14.3109	14.3686	14.8147	15.2046	15.1397
		HIF1A-mRNA	11.432	13.9556	11.8402	12.9633	11.7711	13.5857
		PGK1-mRNA	11.4842	12.1791	12.4293	12.7774	12.9924	13.105
		GLS-mRNA	11.5735	12.8079	12.1993	12.1543	12.4726	12.4341
		RAC2-mRNA	11.2612	12.6484	11.9545	12.4853	12.2209	12.8591
		MAP2K2-mRNA	11.5752	11.2915	10.5745	10.9536	10.8176	11.3417
		ACO2-mRNA	11.6607	11.3121	10.8483	11.3859	11.0492	11.7826
		AKT1-mRNA	11.9745	11.6049	11.3419	11.5045	11.4625	11.6558
		SLC7A5-mRNA	11.1451	11.3929	11.608	11.2376	11.417	11.6851
		GPI-mRNA	11.1451	11.5246	11.1728	11.6088	11.5536	11.8776
		MDH2-mRNA	10.8751	11.4567	10.8693	11.5108	11.6174	11.9948
		IDH2-mRNA	11.281	12.7896	10.8793	12.2199	11.5788	12.9367
		TKT-mRNA	11.7472	12.3869	10.9243	11.8978	11.5387	12.5561
		SLC2A3-mRNA	10.1012	12.8802	11.1707	11.2995	10.9147	12.627
		CS-mRNA	10.0235	12.2629	11.534	12.111	12.059	12.7181
		MDH1-mRNA	10.365	12.0662	11.3658	12.0445	12.0759	12.3981
		TP53-mRNA	10.3576	10.2103	10.9949	11.1896	11.4054	11.1418
		PFKP-mRNA	10.5096	10.0935	10.7716	10.7721	11.2277	10.6951
		MAPK1-mRNA	11.0491	10.9531	11.1809	10.9028	11.0894	10.9647
		DLD-mRNA	11.1211	10.705	10.4153	11.1846	10.9852	11.1533
		IDH3B-mRNA	10.9086	10.8227	10.5297	10.8412	10.821	11.2857
		MYC-mRNA	12.502	10.6214	10.904	10.7292	11.4224	10.9268
		SLC1A5-mRNA	12.3715	10.1922	11.6353	11.0034	11.4319	10.5931
		ODC1-mRNA	11.9263	9.36544	11.1055	10.2696	10.9549	10.4842
		CAD-mRNA	11.3779	9.59071	10.2518	10.4999	10.5828	10.4794
		FASN-mRNA	11.8248	10.2995	10.2259	10.5975	10.7987	10.8732
		EPAS1-mRNA	7.76137	12.069	9.47147	10.0291	9.13679	11.0721
		JUN-mRNA	9.15369	10.9999	10.0094	9.1914	9.55491	11.2006
		SUCLG2-mRNA	8.99019	10.3654	9.58576	9.88098	9.80989	10.9089
		PRKAA1-mRNA	8.99019	10.4276	9.8559	9.80498	9.78562	10.2779
		SP1-mRNA	8.41958	10.663	9.28855	9.7994	9.35153	10.4948
		SLC25A1-mRNA	9.0093	10.4647	9.00181	9.90631	9.34086	10.6733
		PDHB-mRNA	8.0093	10.0339	9.77433	10.1341	10.1659	10.4852
		SUCLG1-mRNA	8.9512	10.6146	9.96787	10.6178	10.6487	10.9709
		SDHB-mRNA	9.18764	10.6914	9.99264	10.8221	10.5327	11.0657
		OGDH-mRNA	9.42671	10.3884	10.2233	10.413	10.3235	10.42
		MAP2K1-mRNA	9.25323	10.4899	10.0033	10.4032	10.5075	10.5787
		FH-mRNA	9.99019	11.2599	10.9097	11.2999	11.3862	11.7612
		PRPS1-mRNA	8.52956	11.5354	10.4977	11.2203	11.0659	11.9409
		SDHD-mRNA	9.09229	11.6597	10.8381	11.3964	11.3571	11.8842
		SLC38A2-mRNA	8.91112	11.2425	10.6504	10.5423	10.9071	10.9024
		TALDO1-mRNA	9.14508	11.3261	10.6926	11.1345	10.8921	11.3185
		KRAS-mRNA	9.84352	11.4839	10.2935	10.513	10.2258	11.0989
		ENO2-mRNA	9.90092	11.3163	10.1175	10.3971	9.78212	11.0631
		SDHA-mRNA	10.365	11.243	9.83551	10.4081	9.88113	10.8259
		MAPK3-mRNA	9.65012	11.4218	9.46706	10.5051	10.0866	10.9017
		IKBKB-mRNA	11.3217	10.5354	10.4414	10.1836	10.2187	10.0592
		RAF1-mRNA	10.3944	10.1922	9.95059	9.98796	9.86137	10.1387
		RPS6KB1-mRNA	10.8647	9.98491	9.92347	10.0807	10.0759	10.005
		AKT2-mRNA	10.8302	11.2254	10.1768	10.6533	10.5101	11.0251
		HK1-mRNA	10.5974	10.6572	10.2898	10.6346	10.8052	10.9232
		EGLN2-mRNA	10.8058	10.9081	10.4549	10.833	10.6415	10.7109
		DLST-mRNA	10.7243	10.7551	10.3782	10.5473	10.372	10.8872
		G6PD-mRNA	10.4549	10.1296	10.1385	10.3828	10.2677	10.8857
		PFKL-mRNA	10.2371	10.3864	9.79031	10.5573	10.2076	10.7936
		EIF4EBP1-mRNA	10.1189	10.0339	10.0439	10.4431	10.4099	10.806
		PDHA1-mRNA	10.014	10.2761	10.0454	10.4521	10.4952	10.6528
		PIK3CD-mRNA	10.2928	10.8409	10.4835	10.5351	10.3627	10.5723
		RAC1-mRNA	10.4549	10.2159	10.608	10.4947	10.7711	10.3207
		NRAS-mRNA	10.2652	10.2942	10.4165	10.1721	10.517	10.421

## Sheet: Fig. 1b
Fig. 1b	Percentage gene pathway change (Crohn's vs HS)
		Percentage change
	KEGG Glycolysis	30.7692
	MTOR Pathway	16.6667
	Other Metabolic Pathway	15.3846
	Glucose Metabolism	15
	Cancer Metabolism Drivers	14.2857
	Hypoxia Signaling	11.7647
	Carbon Metabolism	11.1111
	Choline Metabolism	9.09091

## Sheet: Fig. 1e-HS
Fig. 1 e (HS)		Gene expression in untreated vs unconjugated bilirubin (UCB) treated Th17 cells in HS - normalized data
		Genes in bold are those presented in the figure heatmap
			HS # 1 - Untreated	HS # 2 - Untreated	HS # 3 - Untreated	HS # 4 - Untreated	HS # 5 - Untreated	HS # 6 - Untreated	HS # 1 - UCB	HS # 2 - UCB	HS # 3 - UCB	HS # 4 - UCB	HS # 5 - UCB	HS # 6 - UCB
		LDHB-mRNA	13.998	13.668	14.2587	14.0625	14.0424	13.4993	13.1985	13.7827	13.2139	13.7802	13.5962	13.6746
		ENO1-mRNA	13.8153	13.6865	13.8079	13.9989	13.7533	13.7602	12.9184	13.5199	12.5679	13.4502	13.1559	13.7918
		LDHA-mRNA	13.8588	13.1847	13.4905	14.0185	14.0866	13.6751	12.866	12.8267	12.2203	13.3743	13.1649	13.6764
		TPI1-mRNA	13.295	13.8756	12.9777	13.49	13.2674	13.2168	12.018	13.8966	11.8528	13.0011	12.5685	13.1843
		ALDOA-mRNA	12.544	12.9334	12.6946	12.7898	12.6993	12.7004	12.1985	12.7725	11.7212	12.1113	12.067	12.4403
		PKM-mRNA	12.8588	12.913	11.8911	13.1797	12.8535	12.7835	12.018	12.7312	10.8597	12.5785	12.303	12.6526
		PGAM1-mRNA	12.9057	12.4807	12.4518	12.9891	12.9046	12.7991	11.8115	12.1759	11.2303	12.6236	12.4056	12.8659
		JUN-mRNA	9.04296	8.53092	10.1795	9.09012	8.84469	9.31597	11.1111	8.46604	11.373	10.19	10.1078	9.48307
		KRAS-mRNA	9.33903	9.22076	10.6634	9.79821	9.52431	9.60009	9.69603	9.1383	10.5199	10.0325	9.94002	9.60356
		PTEN-mRNA	9.10157	9.03342	9.84992	9.14826	8.80868	9.67652	10.1111	8.92163	9.57152	9.26193	9.14442	9.81135
		PRKAA1-mRNA	9.06708	8.36743	9.60713	9.15472	8.99588	9.16245	9.69603	8.39248	9.75081	9.50592	9.4765	9.24693
		AKT2-mRNA	9.52416	10.2074	10.4049	9.70092	9.60244	9.48337	8.11106	10.2613	10.1589	9.24389	9.28327	9.11906
		PIK3CD-mRNA	9.80521	9.66999	10.0205	9.97764	9.85288	9.79008	9.11106	9.6481	9.50728	9.36564	9.1269	9.59584
		HK1-mRNA	9.87739	9.97466	9.83681	9.88975	9.73899	9.59635	9.11106	9.84909	9.23563	9.62217	9.39969	9.30874
		G6PD-mRNA	9.31255	9.83209	9.30913	9.61169	9.3555	9.44504	9.69603	9.63315	8.5691	9.32619	9.04911	9.61584
		PFKL-mRNA	9.38694	9.61434	9.56602	9.30343	9.09295	9.09686	9.69603	9.72238	9.10147	8.86961	8.77446	8.85732
		RAF1-mRNA	8.96185	9.7716	9.37181	9.22823	9.01849	9.25714	9.11106	9.73469	9.4025	9.21333	9.24949	9.15737
		RPS6KB1-mRNA	9.3433	10.2419	9.16449	9.3925	9.27555	9.23002	9.11106	10.1749	10.0153	9.69256	9.69391	9.21096
		EIF4EBP1-mRNA	9.4675	9.49616	9.21348	9.39359	9.63564	9.35045	9.11106	9.49733	9.11811	9.75756	9.91264	9.30305
		GALM-mRNA	9.67724	9.28326	9.56105	9.2184	9.11523	9.48337	9.11106	9.12767	9.7401	9.67472	10.3013	9.37344
		SUCLG1-mRNA	9.55444	8.32843	9.79421	9.75847	9.72419	9.27442	9.11106	8.10888	9.32434	9.60108	9.57692	9.38425
		MAP2K1-mRNA	9.47969	8.63046	9.66945	9.68672	9.58944	9.30989	8.11106	8.65552	8.99379	9.04995	9.29435	9.02782
		SDHB-mRNA	9.53308	8.56487	9.87097	9.64143	9.62173	9.29919	8.11106	8.4405	9.47921	9.48047	9.49988	9.36438
		OGDH-mRNA	9.57958	8.80394	9.568	9.58419	9.26434	9.52989	8.11106	9.11696	9.58115	9.23174	8.98861	9.46791
		PDHA1-mRNA	9.50711	9.39127	9.45566	9.52557	9.53409	9.35193	8.11106	9.19284	8.91598	9.30315	9.36192	9.30495
		SDHA-mRNA	9.27555	9.74223	10.4226	9.03795	9.07848	9.14206	9.11106	9.62373	9.8597	8.86961	9.06351	9.12766
		ENO2-mRNA	9.47872	9.27816	10.4958	9.17138	8.95654	9.42408	9.11106	9.10888	9.82566	9.08076	8.37242	9.36438
		MAPK3-mRNA	9.33205	9.02735	10.6013	9.3305	9.11807	8.77361	9.11106	8.96705	9.89489	8.94224	8.58502	8.95237
		PRPS2-mRNA	8.73656	9.21007	9.79845	8.9997	8.96096	8.74234	10.1111	8.99947	8.63995	8.56037	8.47445	8.84172
		AKT3-mRNA	9.05214	9.38653	9.86291	8.88548	8.63207	8.7491	10.433	9.36107	9.70087	9.16303	9.14957	8.71048
		EPAS1-mRNA	9.295	7.13861	11.2486	8.66606	8.20643	8.77802	8.11106	6.72061	10.7625	8.27678	8.48467	8.50799
		DLAT-mRNA	8.99008	8.83209	8.64804	9.22086	9.24218	8.73328	9.11106	8.56782	8.41063	9.03953	9.18824	8.92549
		RPIA-mRNA	9.12535	8.9715	8.6424	9.28293	9.35646	8.68006	8.11106	8.75209	8.07785	8.88132	8.83485	8.65504
		SUCLG2-mRNA	8.73981	8.36743	9.54501	8.85565	8.72939	8.89231	8.11106	8.49527	8.64455	8.62682	8.56107	8.65801
		OAZ2-mRNA	8.79627	8.2047	8.55505	8.88081	8.7412	8.42548	8.11106	7.72061	8.07103	8.71673	8.27916	8.58807
		GYS1-mRNA	8.57049	8.34806	8.53693	8.80233	8.69793	8.53119	8.11106	8.19793	7.97929	8.33473	8.18949	8.64009
		BPGM-mRNA	8.69868	7.16097	8.88138	8.49535	8.42349	8.68711	8.11106	6.85554	9.26282	8.54572	8.49887	8.8286
		SP1-mRNA	8.55859	7.79682	9.84256	8.70972	8.59514	8.5951	9.69603	7.7829	8.8216	9.06029	8.85075	8.81001
		PDHB-mRNA	9.09841	7.38653	9.21348	9.05256	9.21598	9.08088	9.69603	7.04819	8.75507	8.87352	9.1547	9.02322
		EIF4E2-mRNA	9.08634	9.76796	9.0794	9.38867	9.1577	9.21546	8.11106	9.9015	8.6307	8.61283	8.4126	9.05513
		MAPKAP1-mRNA	8.60295	9.6855	8.79252	8.85961	8.60325	8.74685	8.11106	9.87473	8.68085	8.49579	8.41153	8.78848
		GSK3A-mRNA	8.89497	9.92324	8.96659	9.04423	8.96914	8.89638	8.11106	10.0912	8.92736	8.87352	8.90809	8.73882
		BECN1-mRNA	9.15606	9.62242	8.87658	9.32993	9.20003	9.24604	8.11106	9.57371	9.19855	9.76601	9.5189	9.31251
		MLST8-mRNA	8.92095	10.2261	8.40771	8.91089	8.95717	9.03554	8.11106	10.4501	9.03292	9.60343	9.31398	9.30495
		CAD-mRNA	9.50042	10.7552	8.77028	9.54193	9.51445	9.55838	9.69603	10.9293	8.61672	9.1821	8.89665	9.62346
		FASN-mRNA	9.69157	11.202	9.47905	9.73106	9.66808	9.5325	8.11106	11.4232	9.23867	8.57005	8.10982	9.53733
		PRPS1-mRNA	10.0956	7.90679	10.7149	10.2395	10.1896	9.80421	8.11106	7.14622	9.41332	9.99351	9.85902	9.93899
		TALDO1-mRNA	9.83208	8.52231	10.5057	10.2218	10.0005	9.99915	8.11106	8.21309	9.15406	9.31471	9.24829	9.84694
		FH-mRNA	10.451	9.36743	10.4395	10.4527	10.5931	10.2163	9.11106	9.2842	9.86366	10.4753	10.419	10.304
		MDH1-mRNA	10.9348	9.74223	11.2458	11.0454	11.028	10.6724	9.11106	9.71352	10.0914	10.6245	10.6555	10.6654
		SLC38A2-mRNA	10.0127	8.28835	10.422	9.97473	9.8464	9.95697	10.433	8.55201	10.4792	11.0132	11.1182	10.0495
		SDHD-mRNA	10.3401	8.46952	10.8393	10.5133	10.5428	10.1446	10.1111	8.04254	10.0434	10.0892	10.2608	10.014
		MYC-mRNA	10.8683	11.8792	9.80098	10.3095	10.6149	10.2106	12.433	11.9301	11.7535	12.1022	12.335	10.4328
		SLC1A5-mRNA	10.9977	11.7487	9.37181	10.8236	10.7216	10.9418	11.281	11.8592	11.0276	11.5377	11.6193	11.0226
		SLC2A3-mRNA	9.80443	9.47846	12.0598	10.0715	9.79741	10.4773	11.1111	9.52594	12.8934	11.3233	11.303	10.7169
		HIF1A-mRNA	11.0804	10.8093	13.1352	11.7858	11.2957	11.1468	11.8115	10.7521	12.8791	12.4578	12.2469	11.3002
		GLS-mRNA	11.5117	10.9508	11.9875	11.5013	11.4011	11.5058	11.696	10.8434	12.182	12.002	11.9816	11.559
		DLD-mRNA	9.91952	10.4984	9.88457	10.1806	10.1585	9.72188	9.69603	10.271	9.81141	10.1126	10.2709	9.78169
		IDH3B-mRNA	9.79275	10.2858	10.0022	9.89863	9.81428	9.8363	9.11106	10.2244	9.72931	9.9178	9.81756	9.81801
		EGLN2-mRNA	9.94753	10.183	10.0877	10.13	9.85729	9.76141	9.69603	10.121	9.69644	9.73622	9.48925	9.78577
		DLST-mRNA	9.7198	10.1015	9.93464	9.82317	9.59311	9.68476	10.1111	9.94149	10.1492	10.3262	10.1509	9.87531
		IKBKB-mRNA	9.63426	10.6989	9.71494	9.65562	9.50971	9.74798	10.1111	10.7504	10.2998	10.2302	10.01	9.77349
		RAC1-mRNA	9.90982	9.83209	9.39547	9.97691	9.99125	9.91452	10.696	9.64251	8.99739	9.46499	9.26677	9.66541
		NRAS-mRNA	9.74224	9.64243	9.47377	9.94596	9.83095	9.72302	10.433	9.58152	9.14109	9.81975	9.76568	9.89811
		TP53-mRNA	10.4331	9.7348	9.38987	10.3707	10.3651	10.3015	10.433	9.58928	9.2983	10.3305	10.3022	10.1426
		PFKP-mRNA	10.1742	9.8868	9.27309	10.3489	9.99372	10.0782	10.1111	9.94149	9.33007	10.155	9.79884	10.0919
		ODC1-mRNA	9.99824	11.3035	8.54501	9.95635	9.98723	10.4121	10.1111	11.271	9.3861	10.4882	10.8571	10.5022
		AKT1-mRNA	10.5047	11.3517	10.7844	10.7222	10.5045	10.6485	10.1111	11.4671	10.0964	10.3904	9.81189	10.6378
		MAP2K2-mRNA	9.99926	10.9524	10.4711	10.1139	10.077	9.88108	9.69603	11.1521	9.83173	9.74479	9.45794	9.7514
		ACO2-mRNA	10.0924	11.038	10.4917	10.2304	10.1736	10.1548	9.11106	11.0622	10.1115	10.3147	10.124	10.2281
		PGK1-mRNA	11.8213	10.8614	11.3587	11.9895	11.9084	11.7358	11.1111	10.845	10.0914	11.2048	11.0334	11.5752
		IDH2-mRNA	10.3875	10.6582	11.9692	10.7343	10.8103	10.1859	9.69603	10.7126	10.6639	10.5072	10.5579	10.2685
		TKT-mRNA	10.4416	11.1244	11.5665	10.6472	10.7205	10.2308	10.9184	11.0397	10.5859	10.2025	10.4251	10.2636
		SLC7A5-mRNA	10.6753	10.5223	10.5725	10.9685	10.8808	10.9145	10.1111	10.2961	10.4187	11.0369	11.0937	11.172
		MAPK1-mRNA	10.2197	10.4263	10.1327	10.3481	10.2584	10.4874	10.1111	10.3667	9.89489	10.4067	10.4821	10.6181
		GPI-mRNA	10.6178	10.5223	10.7042	10.7982	10.6764	10.4793	9.69603	10.4373	9.67636	10.1208	10.0481	10.1521
		MDH2-mRNA	10.531	10.2523	10.6363	10.6407	10.6576	10.1759	10.433	10.2491	9.7572	10.2409	10.3519	10.2636
		CS-mRNA	10.9538	9.4007	11.4425	11.0477	11.0055	10.8405	10.9184	9.26007	10.7593	10.8045	10.8121	11.0058
		RAC2-mRNA	11.1306	10.6385	11.8279	11.4356	11.0699	11.2611	9.11106	10.2589	10.6214	10.8419	10.1441	11.3026
		NTRK3-mRNA	7.3049	10.424	8.43624	7.34414	7.85899	6.31749	8.11106	10.7144	8.23257	7.50592	8.11114	6.59118
		RPS6KB2-mRNA	8.06966	9.67777	8.15131	8.4276	8.05265	8.22357	9.11106	9.61804	8.56425	8.36841	8.16427	8.18441
		PGLS-mRNA	8.66576	9.50055	8.33033	9.00257	8.71299	8.54937	9.11106	9.58152	7.80936	8.79726	8.62069	8.4371
		RPTOR-mRNA	9.07738	9.26273	7.12729	8.80562	8.57302	9.31749	8.11106	9.16453	7.44796	7.93101	8.27916	9.2008
		HRAS-mRNA	8.26826	9.23136	7.13801	8.48205	8.1643	8.39708	8.11106	9.39691	7.64455	7.73836	7.66092	8.46791
		SLC7A11-mRNA	7.0619	7.93302	7.10012	6.78495	6.36841	8.2073	8.11106	8.34739	8.94984	8.89679	8.96178	8.46791
		SLC16A3-mRNA	8.10409	8.08112	8.48326	7.60226	7.53875	7.84893	8.11106	8.31028	8.86957	7.36841	6.96835	7.84172
		SLC25A1-mRNA	8.37236	8.38653	9.64428	8.38428	8.12878	8.30837	9.11106	8.23306	8.42139	7.9971	7.6446	8.19672
		IDH3G-mRNA	8.2027	8.37701	8.47059	8.34414	8.12653	8.18089	9.11106	8.65552	8.04342	8.09424	7.8766	8.06412
		MTOR-mRNA	8.24102	8.61434	8.08634	8.36769	8.37505	8.28995	8.11106	8.73118	8.25682	8.4388	8.44333	8.36619
		PRKCB-mRNA	8.44976	9.11015	8.64428	8.77492	8.62572	8.40281	8.11106	9.13565	7.68978	7.77231	8.21428	7.88295
		PLCG1-mRNA	8.56501	8.31852	8.86533	8.84531	8.62093	8.37395	8.11106	8.54803	8.41063	7.98267	7.99863	7.96202
		EIF2AK3-mRNA	7.65204	7.66217	8.43406	7.57169	7.31015	7.73101	9.11106	7.81637	9.03292	9.13068	9.26499	8.06859
		PRKAB1-mRNA	7.58139	7.34806	9.03991	7.52856	7.56888	7.75359	8.11106	7.29611	8.94612	8.47017	8.61884	8.04608
		RICTOR-mRNA	7.89715	7.06934	9.11241	8.06152	7.85084	8.2268	9.11106	7.09258	9.23867	8.65893	8.60109	8.48809
		HK2-mRNA	8.67936	7.47846	7.53693	8.63959	8.7703	8.25556	9.69603	7.21811	7.80936	8.50087	8.96981	8.22505
		SHMT1-mRNA	8.08762	7.38653	8.45994	8.57843	8.22126	8.35931	8.11106	7.13565	7.33861	8.11423	7.7935	8.37706
		SUCLA2-mRNA	8.32125	7.9715	8.45352	8.55908	8.42532	8.26816	8.11106	7.532	7.69866	7.93101	7.94336	7.83649
		EGLN1-mRNA	7.96255	7.6932	7.9469	8.14566	7.97228	8.07731	8.11106	7.80974	8.47405	8.21641	8.19822	7.78848
		RPE-mRNA	8.27946	7.6932	7.80603	8.49229	8.35982	8.53901	8.11106	7.52392	7.94984	8.30024	8.41474	8.26068
		VHL-mRNA	8.18613	7.34806	8.27065	8.51054	8.40968	8.17086	8.11106	7.48281	8.05037	8.1978	8.19324	7.9716
		PDP2-mRNA	6.47434	5.53092	7.00371	6.85645	6.6289	6.32956	8.11106	5.74863	5.70748	5.5555	5.73817	6.25676
		PDP1-mRNA	6.03571	5.13861	6.27065	6.14047	6.05974	6.09509	8.11106	5.33359	6.34993	5.73836	6.12035	5.88295
		PDK2-mRNA	5.8796	7.02125	6.31859	6.01541	5.50279	5.86561	8.11106	7.01397	6.20791	5.63145	5.57166	5.6874
		H6PD-mRNA	6.15241	7.13861	6.79591	6.35764	6.32591	6.70807	8.11106	7.6481	7.45845	6.32333	5.86882	6.84172
		SIRT6-mRNA	6.57958	7.11589	6.23112	6.67418	6.47124	6.49949	8.11106	6.57175	6.63533	6.63145	6.70707	6.46112
		PRKAB2-mRNA	6.4308	6.78246	5.45352	6.37545	6.23698	6.64184	8.11106	6.86836	6.61672	6.43351	6.08316	6.56609
		SLC2A1-mRNA	7.63121	5.53092	7.58084	8.16115	7.56057	7.82781	8.11106	5.63315	7.29244	7.65893	7.14892	7.43364
		PDK3-mRNA	7.95418	6.86653	8.69419	8.05048	7.86034	7.55195	8.11106	6.33359	7.87349	7.52596	7.5189	7.28779
		SLC16A1-mRNA	8.56501	6.13861	7.69782	8.52058	8.4552	8.22033	8.11106	6.19793	7.45845	8.21023	8.36469	8.28009
		IDH3A-mRNA	8.30819	6.26789	8.36726	8.78661	8.73457	7.69879	8.11106	6.37011	6.10482	7.27678	8.05599	7.41268
		TSC1-mRNA	7.27163	8.06934	7.5769	7.3509	7.12202	7.65629	9.11106	8.13565	8.52485	8.14046	7.68063	7.93777
		FOXO3-mRNA	7.25811	8.70085	7.70866	6.92457	6.50279	7.51543	9.11106	8.61043	8.49968	8.03953	7.73646	7.59739
		ENO3-mRNA	7.15241	8.51365	6.75469	6.93361	6.92388	7.00763	8.11106	8.67024	7.57875	7.86961	7.69479	7.03698
		PFKM-mRNA	7.72923	8.23664	7.95904	7.64878	7.66344	7.31141	8.11106	8.21309	7.40521	7.46499	7.34574	6.99059
		SCO2-mRNA	7.88107	8.33828	7.27065	7.59087	7.62731	7.84893	8.11106	8.23306	8.07785	7.41214	7.5601	7.77212
		PIK3CA-mRNA	7.32017	7.2047	7.12729	7.30981	7.2011	7.37687	8.11106	6.78965	7.45845	7.88521	8.3669	7.07305
		GBE1-mRNA	7.69617	7.49616	7.66111	7.80151	7.79387	7.68006	8.11106	7.49113	7.3723	7.57487	7.37462	7.91807
		PIK3CB-mRNA	7.33313	7.13861	7.77888	7.48615	7.60648	7.53641	8.11106	6.89368	7.98655	7.4856	7.59827	7.35525
		G6PC3-mRNA	7.32666	7.6464	6.13801	7.11153	7.1422	7.13003	8.11106	7.57957	6.61672	7.37947	7.41153	7.2489
		PDPR-mRNA	6.38175	7.56487	6.42752	7.5581	7.09697	7.24285	8.11106	7.96705	7.0914	7.9899	7.63545	7.19263
		SDHC-mRNA	6.90874	7.56487	7.35122	6.98092	6.70322	7.00763	8.11106	7.6629	6.39432	6.96076	6.42221	7.23304
		TSC2-mRNA	6.68442	7.63046	6.60809	6.85327	6.70322	7.19085	8.11106	7.39691	7.42674	7.22869	6.60578	6.74443
		ALDOC-mRNA	7.25584	7.46053	9.10012	7.56976	7.60163	6.29303	8.11106	6.77611	8.27474	7.19154	7.38339	6.22505
		ACO1-mRNA	7.30271	6.38653	7.76856	7.31444	7.42623	7.09509	8.11106	6.11428	7.41602	7.28856	7.03388	7.26458
		PDK1-mRNA	6.97362	6.0928	7.36954	7.05463	6.81637	6.7714	8.11106	6.35197	7.77619	7.37947	7.37021	6.50138
		PLD2-mRNA	7.23298	6.86653	8.05555	7.31213	7.10613	6.96183	8.11106	6.95508	8.61672	7.49579	6.92696	7.10824
		ARNT-mRNA	6.94014	7.24713	7.87818	7.14826	7.03117	7.13003	8.11106	6.9907	7.42674	7.07397	7.23624	6.67571
		TIGAR-mRNA	6.66406	6.42401	6.91295	6.70268	6.49932	7.19085	8.11106	5.97892	6.39432	6.59397	6.60203	6.83123
		EIF2B4-mRNA	6.75994	6.72357	6.69056	6.93061	6.80235	6.61249	8.11106	6.04819	6.84178	6.73836	6.6244	6.6874
		ACLY-mRNA	7.08506	6.34806	7.55305	7.06564	7.07615	6.96183	8.11106	6.55598	6.99379	6.72109	6.7619	6.60356
		IDH1-mRNA	6.73412	6.75332	7.47905	6.87535	6.93678	6.94623	8.11106	6.45758	6.55938	6.59397	6.21182	6.87275
		VEGFA-mRNA	6.47434	6.30853	6.40105	6.38867	6.3141	5.55195	8.11106	6.57175	7.68978	7.74693	7.62069	5.46112
		SIRT3-mRNA	6.3049	7.02125	6.35582	6.24104	6.35694	6.15059	8.11106	7.13565	7.5098	6.80548	7.03943	5.99999
		NTRK1-mRNA	3.49755	6.94596	4.64616	3.64143	3.82472	3.42267	8.11106	6.35197	5.34993	4.25294	3.06146	3.64009
		PDGFA-mRNA	3.52792	6.0455	6.58476	3.55029	3.41706	4.00763	8.11106	5.77611	6.10482	4.34605	4.03943	3.98113
		ERBB2-mRNA	3.96533	5.46053	3.70506	3.38428	3.66033	4.12311	8.11106	5.57175	5.20791	4.1534	4.67528	4.37706
		SLC44A4-mRNA	3.36922	5.72357	4.19048	3.64143	2.93163	3.12311	8.11106	5.00238	4.87349	3.1534	3.60203	3.54055
		PLD1-mRNA	3.92024	4.46053	4.78912	3.72716	3.55724	4.37687	8.11106	4.29611	4.93489	3.93101	2.71751	4.31816
		PDHA2-mRNA	4.07224	4.94596	3.38313	4.45299	4.12428	3.6706	8.11106	4.13565	4.15728	2.66798	3.68949	3.54055
		RBKS-mRNA	4.84985	3.46053	5.19048	5.07112	4.90038	4.78022	9.11106	3.21811	4.87349	5.80548	6.19698	5.43364
		FGFR1-mRNA	4.51281	4.13861	6.83599	4.62664	5.37221	3.8821	8.11106	3.04819	6.65371	3.1534	4.30247	3.05513
		G6PC-mRNA	1.11288	2.13861	1.64616	0.834078	0.802351	2.00763	8.11106	2.63315	1.34993	1.34605	1.01707	0.733199
		PDK4-mRNA	1.11288	3.13861	1.64616	1.72716	2.05028	1.42267	8.11106	2.63315	2.34993	1.93101	1.4765	1.7332
		NOX3-mRNA	0.52792	2.72357	1.0612	1.19665	1.80235	1.00763	8.11106	2.37011	1.93489	1.34605	1.18699	0.733199
		NOXA1-mRNA	0.942957	2.13861	2.52063	0.834078	0.802351	1.42267	8.11106	0.048186	3.15728	0.346047	1.18699	-0.266801
		SLC2A4-mRNA	0.750312	1.13861	1.86855	1.02672	1.12428	-0.57733	8.11106	2.85554	1.93489	0.346047	0.0170671	-0.266801
		PGAM2-mRNA	0.942957	3.46053	1.0612	1.48615	1.12428	0.42267	8.11106	1.63315	1.93489	0.346047	2.01707	-0.266801
		TKTL2-mRNA	0.52792	3.72357	2.38313	0.834078	1.60971	-0.57733	8.11106	2.37011	3.15728	1.34605	1.71751	-0.266801
		NOX4-mRNA	2.11288	5.59804	2.76164	2.27465	2.12428	2.42267	8.11106	2.85554	2.93489	1.93101	3.01707	0.733199
		ALDOB-mRNA	2.46652	3.46053	1.38313	2.98092	2.80235	1.7446	8.11106	2.37011	3.15728	2.93101	2.82442	1.7332
		NOX5-mRNA	1.26489	3.46053	1.86855	1.93361	1.26178	1.42267	8.11106	3.74863	1.93489	3.1534	2.339	0.733199
		EGFR-mRNA	2.40239	3.72357	3.23112	1.83408	2.05028	0.42267	8.11106	3.50762	3.15728	1.93101	2.18699	1.7332
		SLC5A1-mRNA	1.52792	4.59804	2.23112	1.02672	1.97228	1.00763	8.11106	2.85554	2.67186	0.346047	1.4765	2.05513
		PKLR-mRNA	2.40239	3.46053	2.76164	2.78161	1.88981	2.23002	8.11106	2.37011	2.67186	0.346047	1.4765	2.54055
		HKDC1-mRNA	2.03042	3.94596	2.64616	2.11419	1.80235	2.42267	8.11106	2.04819	2.93489	2.66798	2.01707	2.54055
		PDGFC-mRNA	2.52792	3.46053	3.45352	2.48615	2.05028	1.7446	8.11106	2.63315	3.51985	2.66798	1.60203	2.31816
		PRKCG-mRNA	2.33527	4.59804	2.52063	2.41904	2.44621	2.8821	8.11106	3.50762	3.15728	1.93101	1.339	2.05513
		SLC2A2-mRNA	2.11288	4.30853	3.0612	2.34865	2.44621	2.42267	8.11106	3.21811	2.67186	1.93101	2.339	2.54055
		ROS1-mRNA	2.03042	4.59804	3.23112	2.48615	2.75655	2.42267	8.11106	3.63315	2.93489	1.93101	2.4765	3.31816
		NOXO1-mRNA	2.19088	3.94596	2.76164	2.27465	1.60971	2.00763	8.11106	3.50762	3.80936	2.34605	2.339	3.31816
		SLC5A2-mRNA	1.84985	3.94596	2.38313	1.93361	1.97228	2.00763	8.11106	4.13565	3.15728	1.93101	2.10453	2.31816
		MDH1B-mRNA	3.19088	4.46053	2.52063	3.34865	3.86844	2.42267	8.11106	3.74863	2.34993	3.80548	4.30247	2.90312
		GLS2-mRNA	3.58681	3.46053	3.58476	2.41904	2.80235	2.42267	8.11106	3.74863	3.51985	2.66798	2.4765	2.05513
		GCK-mRNA	3.55767	3.72357	3.70506	3.55029	2.93163	3.7446	8.11106	3.74863	3.93489	3.34605	2.82442	3.82066
		RET-mRNA	2.94296	2.72357	3.52063	3.27465	3.08775	3.7446	8.11106	3.50762	3.15728	2.66798	2.54063	2.7332
		PPARGC1A-mRNA	2.46652	5.53092	3.91918	3.15601	2.97228	2.7446	8.11106	4.57175	4.34993	3.1534	3.37462	2.05513
		FGFR2-mRNA	2.58681	5.30853	3.45352	2.98092	2.88981	2.59259	8.11106	4.69204	4.67186	2.93101	2.87505	2.31816
		PRKAA2-mRNA	2.80094	4.30853	3.58476	3.27465	2.60971	2.23002	8.11106	3.85554	4.15728	3.34605	2.71751	2.90312
		FGFR3-mRNA	2.6434	5.30853	4.0154	3.19665	2.32591	1.7446	8.11106	4.57175	4.34993	3.34605	2.10453	2.90312
		MET-mRNA	3.40239	5.72357	1.86855	2.27465	2.55724	3.00763	8.11106	5.37011	2.93489	2.93101	3.10453	3.98113
		EGLN3-mRNA	3.67088	4.59804	2.23112	3.83408	2.12428	3.12311	8.11106	4.74863	3.15728	4.59397	2.40938	2.90312
		OAZ3-mRNA	3.22836	5.22607	3.23112	3.15601	2.60971	3.51013	8.11106	4.74863	3.34993	3.66798	3.87505	3.98113
		PDGFRA-mRNA	2.98735	5.13861	2.76164	2.78161	2.55724	2.00763	8.11106	3.95508	3.67186	4.04649	3.26499	3.43364
		FLT3-mRNA	2.03042	4.72357	3.91918	2.11419	0.609706	3.7446	8.11106	4.4405	5.55938	2.34605	1.60203	3.31816
		NOX1-mRNA	1.75031	1.13861	2.76164	2.41904	2.60971	2.59259	8.11106	2.85554	2.67186	1.34605	2.01707	2.7332
		KIT-mRNA	1.75031	2.13861	4.10559	2.34865	2.84675	3.00763	8.11106	3.63315	3.67186	2.66798	1.60203	2.7332
		EGF-mRNA	2.52792	4.46053	3.64616	3.31213	2.50279	2.42267	8.11106	3.95508	4.25682	0.346047	2.4765	2.90312
		PDGFRB-mRNA	1.52792	4.30853	3.30913	2.19665	1.88981	4.12311	8.11106	2.63315	3.34993	0.346047	2.26499	3.19263
		HK3-mRNA	2.69784	4.13861	2.96809	2.78161	3.08775	4.59259	8.11106	3.63315	2.93489	0.346047	2.82442	4.12552
		FBP1-mRNA	1.75031	4.30853	3.96809	2.34865	2.60971	4.37687	8.11106	3.85554	4.34993	1.34605	2.82442	4.54055

## Sheet: Fig. 1e-Crohn's
Fig. 1 e (Crohn's)		Gene expression in untreated vs unconjugated bilirubin (UCB) treated Th17 cells in Crohn's patients - normalized data
		Genes in bold are those presented in the figure heatmap
			Crohn's # 1 - Untreated	Crohn's # 2 - Untreated	Crohn's # 3 - Untreated	Crohn's # 4 - Untreated	Crohn's # 5 - Untreated	Crohn's # 6 - Untreated	Crohn's # 1 - UCB	Crohn's # 2 - UCB	Crohn's # 3 - UCB	Crohn's # 4 - UCB	Crohn's # 5 - UCB	Crohn's # 6 - UCB
		ALDOA-mRNA	13.6051	13.5107	13.5612	14.0645	14.3412	14.0565	13.7053	13.5465	12.9199	13.3961	13.0261	13.0787
		PKM-mRNA	13.7385	13.665	13.9855	14.1642	13.8143	13.8473	13.9803	13.4217	13.5905	13.4478	12.6298	12.9627
		PGAM1-mRNA	13.592	13.3029	14.0127	14.3102	14.2212	13.986	14.082	12.9325	14.0592	13.5445	12.8672	12.9083
		LDHB-mRNA	14.5187	15.1401	14.6771	15.2153	15.8189	15.2707	14.6182	15.4615	14.9475	14.4931	14.7352	14.3266
		TPI1-mRNA	14.5771	14.7061	14.3149	14.6035	14.7873	14.6084	14.5047	14.9636	14.2221	13.8242	13.3822	13.6525
		ENO1-mRNA	14.4971	14.2573	14.6954	15.0751	15.2273	15.0231	14.6323	14.2083	14.6434	14.1642	14.058	13.9369
		LDHA-mRNA	14.1314	13.8515	14.8311	15.4329	15.3823	15.04	14.6319	13.3985	14.7196	14.226	13.9741	13.6686
		EIF4E2-mRNA	10.2538	10.6699	10.1241	10.1726	10.0807	10.1751	10.1709	10.7798	9.30096	9.51654	9.5633	9.57752
		GSK3A-mRNA	10.3376	10.8319	9.88865	9.92561	9.79014	9.82601	10.1074	11.04	9.24849	9.86065	10.0571	9.87784
		RPS6KB2-mRNA	9.86832	10.4703	9.21975	9.21047	9.41403	9.32422	9.57253	10.7631	9.21242	9.36961	9.55839	9.25636
		MAPKAP1-mRNA	10.1171	10.5498	9.83554	9.78113	10.1326	9.79244	9.85548	10.3904	9.66687	9.30049	9.3943	9.53399
		PGLS-mRNA	9.86832	10.1777	9.66209	9.52076	9.8428	9.73546	9.79623	10.4746	9.20785	9.42479	9.38322	9.34179
		NTRK3-mRNA	10.9921	11.4708	9.86966	8.83455	9.40439	8.08045	10.6023	11.546	9.99876	9.10489	9.15479	8.53714
		RPTOR-mRNA	10.8154	10.6148	9.72805	9.79034	8.54475	9.24158	10.5186	10.3027	9.20785	8.73748	8.81484	8.7203
		HRAS-mRNA	9.90257	10.2546	9.38929	9.28911	8.1658	8.65581	9.51652	10.2723	9.0533	8.73748	8.12518	8.37036
		PRPS1-mRNA	9.55503	9.00563	11.0856	11.2942	12.1835	11.4455	10.735	7.94672	11.3391	10.6418	10.9939	10.5497
		SDHD-mRNA	10.0151	9.60325	11.3266	11.5854	12.1268	11.6217	11.1444	9.2037	10.7304	11.187	11.213	10.9207
		DLAT-mRNA	9.81237	9.85504	10.0762	10.3909	10.2272	10.1683	9.95717	10.0154	10.1278	10.1267	10.0396	9.96472
		RPIA-mRNA	9.7526	9.63029	10.0155	10.4834	10.3402	10.3303	9.70252	9.64507	9.87154	9.90207	9.55592	9.42245
		PRPS2-mRNA	9.51501	9.73367	9.83266	10.1624	10.903	10.3995	9.73794	9.80627	10.2328	9.24024	9.92587	9.53714
		MAPK3-mRNA	9.64713	9.33895	9.5834	10.3149	11.1443	10.7303	9.63148	9.59094	9.77283	9.64059	10.3777	9.90006
		SUCLG2-mRNA	9.20319	9.07995	9.71247	10.0382	11.1515	10.1062	9.40489	9.3098	9.23507	9.82827	10.284	9.83493
		PRKAA1-mRNA	9.22816	9.16492	9.66921	10.0139	10.5204	10.0302	9.71561	9.14954	9.91427	10.3369	10.6957	10.4727
		PTEN-mRNA	9.72416	9.77154	9.92101	10.0913	10.4531	10.129	9.84794	9.61398	10.1707	10.2494	10.3409	10.296
		AKT3-mRNA	9.93741	9.51224	9.87247	9.7074	10.3004	9.93223	9.85978	9.39539	10.0146	10.1902	10.1597	10.4444
		ENO2-mRNA	10.4567	9.2876	10.1818	10.0104	11.3056	10.6223	10.5495	9.173	10.244	9.42208	10.3957	10.0467
		TALDO1-mRNA	9.80031	9.3339	10.8629	11.1204	11.5611	11.3598	10.8382	8.61684	10.1278	10.3297	10.2247	10.1242
		SUCLG1-mRNA	9.30273	9.13908	10.3936	10.877	11.2135	10.843	10.0323	9.02186	10.5471	10.6568	10.6697	10.4122
		SDHB-mRNA	9.41573	9.49423	10.4454	10.761	11.3082	11.0473	10.3946	9.55568	10.1964	10.6076	10.8625	10.5528
		OGDH-mRNA	9.9429	9.61995	10.4548	10.5518	10.6626	10.6382	10.2654	9.54373	10.2793	10.135	10.4942	10.3418
		MAP2K1-mRNA	10.0689	9.476	10.3688	10.7358	10.8212	10.6285	10.3132	9.21504	9.75413	10.4043	10.0183	9.99485
		FASN-mRNA	11.3751	12.1983	10.4649	11.0269	11.1158	10.8228	10.9899	12.546	10.0379	8.93665	9.76877	8.83236
		MAP2K2-mRNA	11.3281	12.0363	10.7645	11.0459	11.5842	11.1789	11.0328	12.1628	10.4842	10.2139	10.4284	10.0489
		CAD-mRNA	11.3266	11.9184	10.7834	10.8111	10.722	10.7252	11.0199	12.2174	10.7836	9.68194	9.76877	9.78008
		MLST8-mRNA	10.673	11.3026	10.0367	9.92096	10.0822	9.52612	10.5784	11.6748	10.4671	10.4463	10.0881	10.0511
		IKBKB-mRNA	11.006	11.2665	10.5146	10.447	10.3017	10.4088	10.5415	11.4217	10.8394	11.1798	11.0192	11.4495
		RPS6KB1-mRNA	10.6951	10.9856	9.98985	10.3042	10.2475	10.3059	10.2409	11.2804	10.4184	10.9338	11.2995	11.0903
		BECN1-mRNA	10.3102	10.3995	10.06	10.0797	10.1529	9.9112	10.2532	10.5057	10.5704	10.4315	10.278	10.3897
		RAF1-mRNA	10.4814	10.5443	10.1599	10.0896	10.3812	10.2132	10.4469	10.5317	9.86575	10.3738	10.507	10.5637
		EIF4EBP1-mRNA	10.0876	10.095	10.4987	10.6382	11.0485	10.6684	10.3341	10.2849	10.2485	10.6921	10.8404	10.6242
		G6PD-mRNA	10.3736	10.1903	10.4556	10.4959	11.1282	10.6081	10.5946	10.2263	10.64	10.0286	10.0254	9.9694
		PIK3CD-mRNA	10.6572	10.2303	10.6389	10.591	10.8149	10.7603	10.6144	10.0326	9.99345	10.1949	10.1822	9.93873
		PDHA1-mRNA	10.21	9.91379	10.3329	10.7235	10.8953	10.6773	10.3624	10.1217	10.147	10.3541	10.2825	10.1737
		SDHA-mRNA	10.5675	10.6001	10.0565	10.1094	11.0685	10.6334	10.4325	10.6126	10.1637	9.96299	10.2185	10.3382
		PFKL-mRNA	10.2888	10.1362	10.1989	10.4359	11.0361	10.7825	10.2177	10.2018	9.67683	9.94233	9.93917	10.2117
		AKT2-mRNA	10.8841	11.3584	10.5367	10.7384	11.2676	10.8786	10.5719	11.442	10.0353	10.2372	10.7993	10.3879
		RAC1-mRNA	10.5242	10.4691	11.0479	10.9994	10.5633	10.72	10.8174	10.4872	10.4025	10.1449	9.93159	10.086
		NRAS-mRNA	10.7596	10.6699	10.8606	10.7453	10.6636	10.3973	10.8747	10.6268	11.1266	10.6943	10.4695	10.3686
		HK1-mRNA	10.7129	10.726	10.749	11.0334	11.1658	10.8599	10.644	10.4715	10.4283	10.6371	10.6151	10.3508
		EGLN2-mRNA	10.798	10.725	10.7187	10.8697	10.9535	11.0583	10.5836	10.7026	10.7805	10.3412	10.4903	10.5101
		HIF1A-mRNA	11.2163	11.5606	11.3089	11.9994	13.8282	13.1886	11.3437	11.9325	12.2799	12.9089	13.8929	13.8246
		PGK1-mRNA	12.0128	11.7929	12.7074	13.2206	13.3476	13.0027	12.5068	11.6993	12.0437	12.1196	11.7376	11.6601
		GLS-mRNA	12.295	12.0571	13.0109	12.7009	12.6767	12.3796	13.0426	11.4364	13.4536	13.1604	13.2548	13.1838
		MYC-mRNA	12.3344	13.0218	12.0735	11.6506	11.1694	10.9544	12.3763	13.308	13.3629	13.4062	13.5842	13.3877
		SLC1A5-mRNA	12.2405	12.8486	12.2759	11.6602	10.8356	11.2287	12.2477	12.7861	12.2204	12.4887	12.4491	12.4862
		ODC1-mRNA	12.0842	12.5245	11.409	11.1831	10.7268	10.4948	12.4481	12.2586	11.5811	11.9916	11.2765	11.6781
		CS-mRNA	10.6079	10.3288	11.8795	12.2873	12.9607	12.3363	11.4727	9.82367	12.0191	11.9243	12.1661	11.7788
		MDH1-mRNA	10.6919	10.5927	11.9503	12.3042	12.6407	12.2698	11.5015	10.4949	11.8019	11.6534	11.551	11.3126
		RAC2-mRNA	11.3208	11.0056	11.8247	12.4492	13.1017	12.7106	11.6122	10.614	11.823	11.4248	11.91	11.4956
		DLD-mRNA	11.1466	11.2371	11.0205	11.2135	11.3959	11.4099	10.9903	11.5844	11.0647	11.1522	11.1758	11.1052
		IDH3B-mRNA	10.8669	10.9686	10.7855	11.0493	11.5282	11.0665	10.9067	11.0612	11.0172	11.0922	10.9875	11.0266
		MAPK1-mRNA	11.3107	11.0269	11.4725	11.3177	11.2073	11.1281	11.4519	11.0165	11.7415	11.4349	11.1135	11.3561
		DLST-mRNA	10.8983	10.7556	10.8708	10.6003	11.1297	10.7726	11.0489	10.6097	11.4776	11.0646	11.3113	11.2352
		FH-mRNA	10.6293	10.6251	11.5457	11.6145	12.0038	11.5251	11.2634	10.3395	12.0146	11.2953	11.2154	10.9694
		TP53-mRNA	10.5224	10.3288	11.2098	11.6337	11.3843	11.4149	10.9191	10.2467	10.9489	11.4948	11.0272	11.1305
		PFKP-mRNA	10.4048	10.5585	10.988	11.456	10.9377	10.9974	10.7156	10.3635	11.0444	11.1259	10.8575	10.813
		GPI-mRNA	11.1388	11.2084	11.3231	11.7819	12.1202	11.834	11.1605	11.3829	10.6965	10.93	11.0554	10.9243
		MDH2-mRNA	11.1749	11.1477	11.5052	11.8456	12.2374	11.736	11.5056	11.1856	11.288	11.4389	11.1981	10.9541
		AKT1-mRNA	11.6255	11.8043	11.0769	11.6908	11.8983	11.7298	11.2479	11.9709	11.0185	10.8506	10.9439	10.9243
		ACO2-mRNA	11.3958	12.0163	11.1334	11.2775	12.0252	11.6112	11.224	12.1045	11.515	11.1358	11.4793	11.3071
		SLC7A5-mRNA	11.0499	11.863	11.8622	11.6453	11.9276	11.4628	11.7353	10.8138	12.115	11.8795	12.1442	11.6951
		IDH2-mRNA	11.1928	11.4575	11.4718	11.8071	13.1793	12.4452	11.0965	11.6803	11.8708	11.329	11.9519	11.6205
		TKT-mRNA	11.0745	11.4418	11.0218	11.7669	12.7987	12.1231	10.9491	11.6083	10.9626	11.5127	11.8945	11.5005
		SLC2A3-mRNA	9.85235	9.94229	10.2772	11.143	12.8695	11.5248	10.2051	10.1788	10.9788	12.6067	14.0243	13.0582
		KRAS-mRNA	9.74476	9.76216	9.73053	10.4541	11.3414	10.7383	9.56203	10.0664	10.3244	11.0681	11.57	11.53
		GALM-mRNA	9.64038	9.57354	9.92534	10.212	10.6636	10.4874	9.82835	9.24855	9.63996	11.2684	11.3265	11.5213
		SLC38A2-mRNA	9.70002	9.98321	11.1576	11.1353	11.145	10.7676	10.9751	9.28848	11.5076	12.0823	11.8965	11.7085
		JUN-mRNA	9.42165	9.11572	10.3313	9.78318	11.4431	9.41667	10.2719	8.96476	11.2574	12.0828	12.9321	12.5053
		PDP1-mRNA	6.20776	5.60534	6.45069	7.23166	6.70637	7.15732	6.69413	5.95577	6.33491	7.66142	7.67651	7.66372
		PDP2-mRNA	6.93741	6.71824	7.28189	7.7594	7.9039	8.01812	7.08002	6.2777	5.81553	6.55662	6.66741	6.37036
		PRKAB2-mRNA	7.17077	7.2125	7.37669	7.13855	6.44959	7.1505	7.43686	6.95577	6.60908	7.32099	7.11852	7.53083
		PDK2-mRNA	7.04353	7.57996	6.76297	6.27897	6.84102	6.88883	7.16575	7.4152	5.716	6.47532	7.00749	7.07297
		VEGFA-mRNA	7.10365	6.907	7.04762	7.27314	7.43073	7.00683	7.34796	6.90063	7.07857	8.6052	9.11517	8.62275
		PDK1-mRNA	7.18011	6.80844	7.35115	7.9022	8.46821	8.14365	7.2401	6.51648	7.31804	8.48574	9.4162	8.88281
		PLD2-mRNA	8.15665	6.85151	7.87471	7.76356	8.64224	8.19759	7.67963	7.23375	7.89733	8.13498	8.77302	8.42586
		H6PD-mRNA	7.82285	7.48286	6.90574	7.76772	8.15435	8.06965	7.42532	7.36176	6.79129	7.6052	7.02184	7.38444
		ACLY-mRNA	7.15191	7.15636	7.60719	8.44889	8.83744	8.56383	7.62013	7.29205	7.13746	7.72435	8.13842	7.76402
		IDH1-mRNA	6.86977	6.82294	7.66792	8.64444	8.74505	8.64129	7.40195	6.95577	7.07857	7.24944	7.34091	7.09025
		SIRT6-mRNA	7.48894	7.23436	7.54098	7.68232	7.63402	7.46832	7.47654	7.07679	7.79129	7.92904	8.05712	7.89761
		EIF2B4-mRNA	7.02292	6.87952	7.72371	7.87552	7.58368	7.7148	7.46531	6.69993	7.98546	7.68872	7.66741	7.39837
		SIRT3-mRNA	7.54061	7.49196	7.32516	7.27897	7.62575	7.49549	7.39605	7.88177	7.82751	8.18058	8.25237	8.25252
		TSC2-mRNA	7.96468	7.73367	7.75325	7.55359	7.37263	7.59431	7.86619	7.81375	7.21242	7.55662	7.63976	7.85781
		SLC2A1-mRNA	6.78663	7.69478	8.55363	8.11267	7.83386	8.51421	8.29186	5.88177	7.83938	7.85865	8.13842	8.05549
		TIGAR-mRNA	7.61134	7.3689	8.26319	8.08632	7.17149	7.46832	8.35406	7.07679	7.99611	7.76767	6.42972	7.15737
		EPAS1-mRNA	6.2963	7.17908	6.71372	9.36506	11.3147	10.2544	6.48768	6.78359	6.76663	9.27068	11.2493	9.74778
		FOXO3-mRNA	8.32183	8.97674	7.98881	7.19514	7.66662	7.36604	8.29186	9.05591	8.4785	9.02143	8.86746	9.19379
		ENO3-mRNA	9.19169	9.22347	8.02963	7.7801	7.95759	8.13331	8.68448	9.7345	8.54527	8.6522	8.54354	8.96003
		SLC16A3-mRNA	8.74319	8.71824	8.27681	8.27314	8.80851	8.42092	8.56335	8.97814	8.42434	7.51654	8.87143	8.39837
		SCO2-mRNA	8.66553	8.55412	8.90135	8.51212	8.08367	8.3393	8.65514	8.60539	8.77283	8.27369	8.96354	8.5988
		SDHC-mRNA	8.50017	8.349	8.05357	8.11919	8.62575	8.37192	8.37221	8.67824	8.46323	7.46483	7.72995	7.68662
		G6PC3-mRNA	7.82285	8.41748	8.14185	8.48968	8.25427	8.41809	8.44545	8.10958	8.44003	8.40571	8.01468	8.15737
		ARNT-mRNA	8.32183	7.98643	8.125	7.94316	8.39226	8.14365	8.53409	7.74237	7.81553	8.16121	8.36363	8.03779
		GBE1-mRNA	8.72735	8.09197	8.9732	9.00601	9.12238	8.79354	9.46249	7.80377	9.0014	8.43288	8.13182	8.21363
		SHMT1-mRNA	8.75885	8.4691	8.98259	9.4859	10.1543	9.07506	8.85763	8.25589	9.14705	8.8825	9.0606	8.29039
		SLC16A1-mRNA	7.1986	8.22893	9.40643	9.57389	9.14859	9.29514	9.02565	7.02616	9.02759	9.17415	9.48516	9.04666
		IDH3A-mRNA	8.31761	7.69478	9.42415	9.81562	9.88844	9.80553	8.85978	7.04323	7.4785	8.92904	8.7857	8.11579
		ALDOC-mRNA	7.54061	7.30836	7.77021	8.55359	10.7142	9.36457	7.39605	7.83351	7.74153	8.32099	9.46692	8.91225
		PDK3-mRNA	7.90961	7.61371	8.71747	9.05609	9.33762	9.15392	8.61252	7.45402	7.81553	8.35548	8.54354	8.35615
		ACO1-mRNA	7.71776	7.33895	7.84071	8.77392	9.12238	8.7309	7.76452	7.2037	8.08855	7.98151	8.34091	7.85781
		PIK3CB-mRNA	7.93741	7.6629	8.24424	8.45663	8.7297	8.63886	8.15531	7.4412	8.45554	8.28566	8.67197	8.43264
		PDHB-mRNA	8.42362	8.10982	10.1786	10.3942	10.7278	10.3594	9.67842	7.78359	10.0172	10.3326	10.269	10.0266
		PRKAB1-mRNA	8.7805	8.04944	8.79054	8.58452	9.85346	8.91724	9.3295	7.90997	9.51227	9.71994	9.7857	9.95296
		RICTOR-mRNA	8.12798	7.6629	8.67694	8.81462	9.41642	9.25912	8.66253	7.54073	9.35159	9.91562	10.1629	9.97638
		BPGM-mRNA	8.95655	7.9735	9.55153	9.49595	9.71224	9.33178	9.09831	7.91924	9.56686	9.53672	10.0254	9.98334
		RPE-mRNA	8.84356	8.60534	9.2118	9.62741	9.2782	9.36162	9.13065	8.53471	9.16131	9.78886	9.3998	9.46942
		HK2-mRNA	8.45088	8.16776	9.39633	9.79949	8.99338	9.45316	9.1342	8.04323	9.89449	9.36961	9.36081	9.03779
		SLC7A11-mRNA	8.64882	8.44117	8.38772	7.86393	8.32746	7.89701	9.31862	8.45402	9.12296	9.76554	10.6674	9.98565
		EIF2AK3-mRNA	8.47763	8.85151	8.32516	8.64444	8.9039	8.47925	8.66744	9.12569	9.96393	10.025	10.1434	9.87286
		EGLN1-mRNA	8.60442	8.68291	8.31198	8.8581	8.88324	8.92126	8.48768	8.59963	8.07857	8.97042	8.98568	9.12
		VHL-mRNA	8.48518	8.01828	8.7834	9.13855	9.07459	9.22868	8.59974	7.95577	8.21242	9.26766	9.01109	9.09025
		PIK3CA-mRNA	8.1328	8.31863	8.2666	8.10613	8.43547	8.22057	8.47934	8.2037	8.10832	9.50122	8.91438	8.99256
		TSC1-mRNA	8.69188	8.82294	8.36557	8.24958	8.29655	8.21076	8.77593	8.80877	8.72882	9.10489	9.30321	9.18979
		PDPR-mRNA	8.55862	8.83013	7.95743	8.42806	8.44959	8.27803	8.5448	8.67824	8.31804	9.18058	8.76877	8.88776
		PFKM-mRNA	8.76817	9.43175	8.76175	9.17808	9.38493	9.13331	8.68932	9.32384	8.85701	8.72874	8.39705	8.47272
		PRKCB-mRNA	9.56932	10.0494	9.56963	9.65457	9.47052	9.67614	9.38418	9.96027	8.4005	9.24638	8.94106	9.03779
		MTOR-mRNA	9.33861	9.38365	9.24076	9.44241	9.43547	9.20089	9.36316	9.51648	9.52703	9.35832	9.24933	9.24868
		IDH3G-mRNA	8.94838	9.09496	9.14278	9.19975	9.73547	9.40382	9.09831	9.3412	8.83346	9.1547	9.386	9.21363
		SP1-mRNA	8.93465	8.63029	9.37906	9.5798	10.7374	10.0247	9.21686	8.173	9.5525	9.5908	9.84745	9.89023
		SLC25A1-mRNA	8.86398	8.6629	8.84415	9.56914	10.9158	10.1316	9.09102	8.51036	8.91427	8.96671	9.51084	9.37389
		OAZ2-mRNA	9.1328	8.71436	9.48997	9.79441	9.85346	9.77592	9.52736	8.49182	9.64674	9.48833	9.47477	9.24097
		GYS1-mRNA	9.16842	9.02143	9.23554	9.68232	9.83744	9.67377	9.35558	8.91924	9.48984	9.03568	8.96354	8.94586
		SUCLA2-mRNA	9.0588	8.84796	9.41647	9.59273	9.68464	9.51819	9.38119	8.58221	8.60908	8.85865	8.68104	8.88281
		PLCG1-mRNA	8.95383	8.83372	9.25546	9.78215	9.70244	9.90918	8.82067	8.89594	8.48607	9.34121	9.09155	9.24868
		NOX3-mRNA	2.71134	2.17908	1.35115	2.32477	2.99016	2.01436	2.63524	2.63384	0.908644	2.68872	2.68556	2.2829
		SLC5A1-mRNA	2.90398	2.98643	2.35115	2.4947	3.76777	2.59933	3.27267	3.95577	0.908644	3.17415	2.68556	1.69794
		TKTL2-mRNA	2.90398	3.349	2.12876	2.4947	2.50473	2.4294	2.27267	3.95577	0.908644	3.53672	3.17099	2.2829
		PGAM2-mRNA	3.07391	3.17908	2.35115	1.6467	2.1828	2.75133	2.05028	3.4412	0.908644	3.3668	1.94859	4.01986
		G6PC-mRNA	3.07391	2.76404	2.12876	1.32477	1.76777	2.75133	2.27267	3.2188	1.90864	2.68872	2.68556	3.86786
		NOXA1-mRNA	0.903982	2.17908	1.86573	1.90973	2.1828	1.4294	3.05028	2.95577	1.90864	2.68872	3.36363	3.86786
		SLC2A4-mRNA	1.90398	1.17908	1.35115	1.6467	2.76777	2.59933	1.78724	3.63384	0.908644	1.3668	2.68556	3.01986
		PDK4-mRNA	3.36341	3.349	3.24424	3.13213	2.1828	3.01436	2.05028	3.63384	2.90864	2.95176	4.06407	2.2829
		PDGFC-mRNA	2.22591	3.349	2.79172	3.32477	3.64224	3.12984	2.05028	1.63384	2.49361	3.3668	2.94859	4.15737
		HKDC1-mRNA	3.07391	2.17908	3.5438	3.71709	3.99016	3.88883	3.16575	4.63384	2.49361	3.17415	2.94859	2.69794
		EGFR-mRNA	2.48894	2.98643	3.40178	2.7842	4.57512	3.23676	3.78724	3.80377	2.49361	1.95176	3.53356	3.2829
		RET-mRNA	4.2963	3.87952	3.90135	4.27897	5.04079	4.59933	3.27267	3.95577	2.90864	3.17415	4.45109	3.69794
		SLC5A2-mRNA	4.07391	3.98643	2.93611	3.02521	3.99016	3.4294	2.63524	3.4412	3.23057	3.17415	4.17099	4.2829
		SLC2A2-mRNA	3.71134	3.63851	3.35115	3.41223	3.35273	3.82172	3.63524	4.09327	3.49361	3.95176	4.17099	4.2829
		PRKAA2-mRNA	3.36341	3.50101	3.24424	3.84833	4.43073	3.88883	3.16575	3.95577	3.23057	4.17415	4.27052	3.69794
		FLT3-mRNA	3.22591	3.63851	2.79172	2.6467	3.50473	2.75133	3.55278	4.80377	2.90864	2.68872	4.27052	5.34179
		FBP1-mRNA	2.48894	3.50101	2.93611	2.90973	4.0897	4.28738	3.63524	3.2188	0.908644	3.3668	4.82306	4.39837
		NOX1-mRNA	2.90398	3.76404	2.79172	3.6467	3.50473	3.51686	2.46531	4.09327	2.49361	4.06724	3.36363	3.2829
		NOX5-mRNA	3.71134	3.98643	2.93611	3.02521	4.0897	3.59933	3.27267	4.09327	1.90864	3.82623	3.36363	4.50529
		PDGFRB-mRNA	2.71134	3.63851	3.00323	3.02521	4.50473	3.51686	3.05028	2.63384	1.90864	4.17415	3.53356	4.15737
		PKLR-mRNA	3.22591	3.17908	3.18765	3.32477	3.99016	3.67733	3.46531	3.2188	2.49361	3.17415	3.36363	3.50529
		EGLN3-mRNA	4.07391	4.82294	3.49799	3.23166	4.0897	2.75133	4.16575	5.02616	2.90864	3.82623	3.53356	1.69794
		ALDOB-mRNA	4.94838	4.98643	3.18765	2.4947	2.99016	3.23676	3.71324	5.02616	3.49361	2.95176	2.94859	3.50529
		NOXO1-mRNA	3.22591	4.50101	2.5438	3.4947	3.99016	3.82172	3.85763	4.4412	4.07857	3.68872	3.36363	4.7854
		PLD1-mRNA	3.60442	4.93397	3.5438	4.68232	3.88324	4.95296	4.10917	4.80377	3.90864	4.06724	3.94859	4.7854
		PRKCG-mRNA	4.2963	4.08597	3.40178	4.18275	2.99016	3.33629	3.63524	4.88177	2.49361	3.68872	4.45109	4.39837
		ROS1-mRNA	4.76196	4.26654	3.24424	3.4947	4.57512	3.59933	4.27267	5.09327	3.90864	3.82623	5.00749	5.2215
		FGFR3-mRNA	5.07391	4.5714	3.45069	3.6467	4.43073	3.95296	4.2202	4.80377	3.23057	3.95176	4.68556	4.69794
		EGF-mRNA	3.99144	4.08597	3.24424	3.71709	4.99016	3.59933	3.46531	4.7213	2.49361	4.53672	4.36363	5.09025
		HK3-mRNA	4.48894	4.42701	3.67308	3.7842	4.27027	3.75133	3.55278	5.02616	3.23057	4.17415	4.06407	4.01986
		NOX4-mRNA	3.71134	4.26654	3.12876	3.5727	4.35273	3.4294	3.71324	4.95577	2.49361	3.95176	3.94859	4.2829
		MET-mRNA	5.83472	5.38853	3.79172	4.84833	2.50473	3.51686	6.09467	5.4412	4.07857	4.75911	4.06407	4.2829
		KIT-mRNA	5.42754	5.67093	5.42644	2.90973	3.64224	3.23676	5.97311	5.33428	4.36808	3.68872	2.94859	3.86786
		MDH1B-mRNA	4.81087	4.50101	4.45069	4.81662	4.88324	4.23676	4.27267	4.33428	5.66353	5.01065	4.75595	5.15737
		PDGFRA-mRNA	4.85818	4.93397	5.45069	4.23166	3.99016	3.88883	4.55278	4.95577	5.90864	5.41119	4.06407	5.39837
		FGFR2-mRNA	4.65887	4.98643	3.63126	4.13213	4.50473	4.75133	3.71324	5.4412	3.716	5.01065	5.17099	5.2215
		OAZ3-mRNA	4.99144	5.38853	4.15851	3.96863	4.57512	4.78695	4.85763	5.02616	4.23057	5.49608	4.45109	5.2829
		SLC44A4-mRNA	5.18938	5.70264	4.09839	4.02521	4.82666	4.67733	4.85763	4.95577	3.716	4.89036	5.11852	5.55592
		PDHA2-mRNA	5.15191	4.82294	4.98674	5.18275	4.93769	4.85567	5.2202	4.80377	4.07857	4.61472	5.06407	5.45282
		GCK-mRNA	4.81087	4.76404	4.12876	4.81662	5.1828	4.98399	4.27267	5.09327	4.60908	4.68872	4.45109	4.50529
		GLS2-mRNA	4.81087	4.82294	3.93611	4.27897	4.27027	4.12984	4.46531	4.7213	4.716	4.17415	4.88719	4.94586
		PPARGC1A-mRNA	4.60442	4.98643	4.06736	3.96863	4.82666	4.07326	4.46531	5.09327	4.07857	4.75911	4.82306	5.2829
		PDGFA-mRNA	5.83472	6.62202	4.8292	4.53423	6.89705	5.36014	5.98888	7.10958	5.716	5.61472	6.63042	6.45282
		ERBB2-mRNA	5.76196	6.26654	4.86573	4.4947	4.82666	5.21076	5.71324	6.54073	5.15657	5.32099	6.22161	6.1242
		NTRK1-mRNA	6.01251	6.03706	4.73362	4.4947	4.43073	4.67733	5.71324	6.2777	5.43221	4.61472	5.17099	5.34179
		RBKS-mRNA	3.99144	4.42701	5.48631	5.73416	6.75266	6.18429	5.16575	3.95577	5.76663	7.03922	7.14499	7.2215
		FGFR1-mRNA	3.71134	4.87952	3.75325	4.6467	5.60907	6.72402	3.37221	4.80377	1.90864	4.61472	5.36363	6.05549

## Sheet: Fig. 2a-HS
Fg. 2a	Seahorse assay - ECAR
		Untreated
		Time point 1	Time point 2	Time point 3	Time point 4	Time point 5	Time point 6	Time point 7	Time point 8	Time point 9	Time point 10	Time point 11	Time point 12
	HS # 1	63.9735	53.8767	46.1401	83.8038	71.1362	65.6961	71.6816	63.3764	59.9613	29.9417	22.7095	18.8418
	HS # 2	46.5413	42.0294	41.0001	175.116	166.105	159.764	188.028	176.037	167.782	38.3881	29.3399	26.6426
	HS # 3	8.33447	7.23595	7.23053	86.3878	86.9389	87.2674	85.2017	85.4259	85.4583	18.2698	13.572	13.1577
	HS # 4	60.9869	56.2832	54.2781	54.6621	49.4685	48.1633	47.4245	43.4614	42.2294	40.48	37.9986	36.2956
	HS # 5	13.8762	13.1439	12.8686	109.315	100.877	98.8475	103.077	99.1728	99.6717	27.8012	19.0251	16.8138
	HS # 6	10.2609	8.96866	9.31057	123.509	111.047	104.713	114.787	106.282	105.424	30.9388	21.582	18.0669
	HS # 7	2.35065	2.65504	2.8191	33.1813	31.7323	32.5045	30.9402	31.6246	32.7226	10.5093	8.29728	6.56352
	HS # 8	3.26076	2.21062	2.84535	13.0325	18.3237	20.5209	20.2399	21.2027	21.2506	11.7697	8.17791	6.94938
	HS # 9	5.264	5.53706	5.27888	17.3743	19.6882	20.3008	19.6931	19.9158	20.3972	14.9218	9.46859	6.91112
		UCB treated
		Time point 1	Time point 2	Time point 3	Time point 4	Time point 5	Time point 6	Time point 7	Time point 8	Time point 9	Time point 10	Time point 11	Time point 12
	HS # 1	34.9997	33.5668	32.0591	50.5072	45.8708	42.6807	45.7479	40.6038	38.7648	27.1725	20.6002	17.444
	HS # 2	26.1838	22.6542	22.1555	134.721	132.919	131.172	149.901	145.918	141.88	24.3409	19.4293	18.2473
	HS # 3	21.7625	21.2199	21.9441	42.9495	44.916	45.1875	45.453	45.1993	44.7914	23.0864	22.0459	20.79
	HS # 4	51.8375	46.3434	44.7743	43.2863	42.748	43.3148	42.5889	40.8859	38.5441	37.4207	36.9329	36.0965
	HS # 5	16.0059	14.3248	13.4766	108.572	99.5398	96.8998	99.9213	98.1051	98.1027	25.8729	17.878	15.8242
	HS # 6	13.0175	12.7978	12.4643	117.632	108.435	105.731	113.002	105.933	104.46	37.6052	25.6658	21.8715
	HS # 7	3.22028	3.24952	3.48262	18.2726	20.2167	20.9024	18.6791	19.5268	19.7404	9.96756	6.29625	6.31785
	HS # 8	3.81438	3.36271	2.74361	7.51598	9.76539	10.4621	10.2072	10.6381	10.5718	12.0935	7.3319	5.96041
	HS # 9	1.75327	1.53814	2.44529	8.12927	10.4374	10.2829	9.40525	9.87247	10.0119	8.3019	5.78926	4.94301
	Seahorse assay - OCR
		Untreated
		Time point 1	Time point 2	Time point 3	Time point 4	Time point 5	Time point 6	Time point 7	Time point 8	Time point 9	Time point 10	Time point 11	Time point 12
	HS # 1	64.681	61.7223	62.9123	65.798	59.8571	56.1381	158.274	171.507	170.652	97.9658	45.7	34.0937
	HS # 2	7.59209	7.75784	7.55802	6.56932	7.5502	8.84435	35.7787	34.3638	28.7798	9.67468	12.1712	11.7429
	HS # 3	43	59.6578	64.097	73.6328	53.3215	32.5388	50.4135	67.6415	63.7154	82.5245	92.8451	74.7164
	HS # 4	83.9567	77.8898	79.3343	41.5326	40.0513	40.4547	133.773	163.242	182.44	7.49754	8.24163	8.40267
	HS # 5	105.6	98.5995	99.8518	69.4729	59.8026	59.2073	240.753	264.629	264.531	15.0518	20.0493	17.8954
	HS # 6	68.2224	63.5528	65.3039	38.5543	34.876	35.1242	184.955	207.481	211.263	2.52943	4.89966	5.95007
	HS # 7	67.4345	69.3111	65.6016	50.0743	41.1697	38.2327	186.044	201.253	203.827	15.4485	15.118	15.318
	HS # 8	67.0586	60.0983	60.7547	31.523	32.633	33.7872	110.536	128.945	135.916	3.82399	3.53725	3.8161
	HS # 9	9.37611	10.1893	12.4282	20.039	21.3854	22.298	23.8797	26.719	23.6875	25.8071	26.0744	25.8605
	HS # 10	28.6418	18.841	18.2714	25.1005	28.3109	26.9884	24.6155	27.8377	24.3674	20.6324	23.4895	23.6629
		UCB treated
		Time point 1	Time point 2	Time point 3	Time point 4	Time point 5	Time point 6	Time point 7	Time point 8	Time point 9	Time point 10	Time point 11	Time point 12
	HS # 1	71.8471	64.2745	63.349	64.2822	57.9011	52.3198	177.927	182.465	178.545	79.0951	40.1378	34.5223
	HS # 2	4.1947	3.84649	5.25459	2.99244	3.15352	4.47397	22.1165	20.1808	15.9387	4.79005	6.54005	6.52394
	HS # 3	30.655	36.6213	29.2571	55.3626	45.0482	17.9844	16.9156	49.6059	69.0192	79.5196	68.0808	77.0073
	HS # 4	23.2357	20.542	17.3103	14.9929	14.0037	13.4629	0.699406	4.69095	6.29149	2.11089	2.05652	105.359
	HS # 5	38.9381	30.0739	27.852	32.4195	30.6417	29.1114	56.3	61.1704	60.6401	-5.19652	-1.62466	-0.0492228
	HS # 6	26.9859	21.2442	20.7247	19.8619	19.5525	20.6906	7.58008	12.3779	13.1558	7.2561	7.41825	7.44113
	HS # 7	14.4124	6.59063	5.49069	6.56901	7.35057	6.42192	-0.938222	3.38635	4.91452	-1.96069	-2.97019	-2.43309
	HS # 8	42.1439	34.5762	34.2374	27.0064	25.4069	25.6739	25.1908	38.2745	43.7457	0.761459	1.56483	2.08324
	HS # 9	5.28287	5.08867	5.65538	11.8805	13.9983	14.9155	14.1295	16.9959	15.034	17.2803	18.9502	22.7267
	HS # 10	18.9538	13.496	12.4271	16.2107	22.1332	24.1457	24.0582	25.1816	20.2561	21.7466	24.1683	24.6008

## Sheet: Fig. 2a-Crohn's
Fg. 2a	Seahorse assay - ECAR
		Untreated
		Time point 1	Time point 2	Time point 3	Time point 4	Time point 5	Time point 6	Time point 7	Time point 8	Time point 9	Time point 10	Time point 11	Time point 12
	Crohn's # 1	2.29252	2.64082	3.17149	18.7928	18.7736	19.0843	20.7278	22.286	21.2675	8.81835	5.99579	4.83333
	Crohn's # 2	6.31029	5.94842	5.90387	62.2048	60.4971	61.3662	57.527	61.878	64.6334	17.71	13.4224	12.4466
	Crohn's # 3	6.12652	6.14509	6.10371	37.7351	37.6272	38.1612	37.8733	37.9256	37.7602	14.6229	10.859	9.5598
	Crohn's # 4	9.55592	8.12667	7.60243	68.5063	66.8329	70.4027	67.4172	68.1443	66.1141	14.5449	10.1707	8.12496
	Crohn's # 5	29.5	25.2137	22.6923	32.45	29.2659	27.6295	29.5	26.1062	24.0228	15.6915	13.0531	11.2724
	Crohn's # 6	19.5	15.9464	13.4277	50.6181	46.6466	48.683	53.839	56.6192	59.1146	28.2173	21.3102	18.9166
	Crohn's # 7	12.5274	14.626	13.188	27.7774	33.1982	35.9538	36.834	38.3061	36.5979	33.5896	23.9956	21.49
		UCB treated
		Time point 1	Time point 2	Time point 3	Time point 4	Time point 5	Time point 6	Time point 7	Time point 8	Time point 9	Time point 10	Time point 11	Time point 12
	Crohn's # 1	3.95311	3.91102	3.79643	17.1832	16.2127	16.5512	16.7062	17.5771	18.2702	8.99712	6.44233	6.2514
	Crohn's # 2	4.78191	4.77952	4.83701	36.9871	40.5843	41.9989	42.0205	44.8002	45.8612	14.8403	12.0008	10.8089
	Crohn's # 3	8.31803	7.59252	7.3756	14.5571	14.0433	14.1014	13.7432	13.7735	12.3547	6.7507	4.68442	4.31938
	Crohn's # 4	4.74973	4.16383	3.95912	55.7529	55.0132	56.0138	54.4563	55.1157	52.9277	13.6147	9.34473	7.86067
	Crohn's # 5	31.8895	27.789	24.4941	34.4872	29.3277	27.3088	29.1513	25.3189	23.8202	14.3104	11.4842	10.0225
	Crohn's # 6	17.5334	15.6027	16.6705	98.4121	98.1805	100.144	103.298	109.648	109.942	35.9433	29.2394	26.9827
	Crohn's # 7	13.5325	15.2944	14.6898	25.405	29.7346	33.211	32.3723	34.704	27.5042	28.8317	22.2316	20.4655
	Seahorse assay - OCR
		Untreated
		Time point 1	Time point 2	Time point 3	Time point 4	Time point 5	Time point 6	Time point 7	Time point 8	Time point 9	Time point 10	Time point 11	Time point 12
	Crohn's # 1	22.2682	21.254	21.5168	12.2375	14.836	14.9907	89.986	82.6326	70.3893	12.1511	13.2256	13.7019
	Crohn's # 2	23.1539	22.7701	22.9953	11.734	10.9612	12.3575	84.3815	78.0428	67.1343	9.06971	11.6016	12.0642
	Crohn's # 3	37.6	20.5735	13.011	78.9643	79.4638	44.4629	125.299	149.581	149.326	126.952	119.442	122.236
	Crohn's # 4	59	32.2828	58.0949	60.3069	73.079	77.8348	283.277	263.359	221.465	59.5664	76.8202	78.2816
	Crohn's # 5	73.9523	65.2809	62.3868	39.5086	36.1241	35.3168	115.923	134.843	135.893	8.28305	8.50237	9.29127
	Crohn's # 6	63.4406	58.7801	59.0382	38.4661	35.4309	36.0012	82.1409	102.426	113.08	9.29867	8.52441	9.65868
	Crohn's # 7	59.3226	57.4445	58.7192	41.3966	36.6407	36.8874	132.974	150.988	159.607	18.116	14.1484	14.3331
		UCB treated
		Time point 1	Time point 2	Time point 3	Time point 4	Time point 5	Time point 6	Time point 7	Time point 8	Time point 9	Time point 10	Time point 11	Time point 12
	Crohn's # 1	17.7168	23.5785	24.9056	10.6405	9.88785	13.399	88.2355	78.5669	68.0918	11.1882	13.928	13.8344
	Crohn's # 2	21.3808	19.6977	20.0422	9.18826	9.29146	9.18358	81.3339	71.9593	61.4752	34.1872	35.6129	33.9699
	Crohn's # 3	102.285	87.0262	90.9457	135.426	140.39	93.3315	201.268	216.862	222.339	129.652	130.152	137.884
	Crohn's # 4	48.6367	50.1489	47.7848	31.1551	34.5024	41.3855	253.679	231.438	190.996	76.9731	90.981	86.7729
	Crohn's # 5	43.1334	37.1416	36.9596	33.4254	32.4273	32.6857	24.1373	28.2161	30.0167	14.7432	14.7836	15.6722
	Crohn's # 6	28.5586	20.7458	19.3972	19.5393	17.2405	17.7205	19.4332	25.5291	27.11	2.90502	4.27012	4.82283
	Crohn's # 7	38.5875	30.5068	28.3871	27.0465	25.9877	24.8712	41.3353	42.0969	43.9518	19.7428	19.9565	21.3053

## Sheet: Fig. 2b
Fig. 2b - Lactate levels in Th17 cell supernatant
		Untreated	UCB			Untreated	UCB
	HS # 1	12.57	12.27		Crohn's # 1	13.1	12.99
	HS # 2	12.3	12.11		Crohn's # 2	12.55	12.85
	HS # 3	12.38	12.07		Crohn's # 3	13.02	12.42
	HS # 4	12.77	12.27		Crohn's # 4	12.64	12.24
	HS # 5	12.66	12.36		Crohn's # 5	6.35	7.23
	HS # 6	11.27	11.11		Crohn's # 6	6.2	6.43
	HS # 7	11.19	11.06		Crohn's # 7	13.9	13.11
	HS # 8	13.27	12.51		Crohn's # 8	18.6	17.81
	HS # 9	12.22	12.17		Crohn's # 9	17.54	17.76
	HS # 10	14.3	13.35		Crohn's # 10	13.11	12.29

## Sheet: Fig. 3a
Fig. 3a	PGK1 and ALDOA mRNA levels in peripheral blood derived Th17 cells
	PGK1 mRNA levels					ALDOA mRNA levels
	HS	Crohn's				HS	Crohn's
Subject # 1	0.257407	0.76615			Subject # 1	1.15655	1.12436
Subject # 2	0.912119	0.917653			Subject # 2	1.06366	1.01196
Subject # 3	0.674473	0.82137			Subject # 3	0.847226	1.05686
Subject # 4	0.760274	0.881814			Subject # 4	1.12517	1.13827
Subject # 5	0.389067	0.688472			Subject # 5	0.583803	1.1061
Subject # 6	0.477474	0.732			Subject # 6	1.03912	1.08
Subject # 7	0.802851	0.860511			Subject # 7	0.890323	1.06049
Subject # 8	0.525287				Subject # 8	0.686005
Subject # 9	0.936405				Subject # 9	1.00016
Subject # 10	1				Subject # 10	1

## Sheet: Fig. 3b
Fig. 3b	PGK1 and ALDOA mRNA levels in lamina propria derived Th17 cells
	PGK1 mRNA levels					ALDOA mRNA levels
	Inflamed	Non-inflamed				Inflamed	Non-inflamed
Crohn's # 1	0.246185	1.00353			Crohn's # 1	0.329817	0.000513926
Crohn's # 2	0.420081	0.667293			Crohn's # 2	0.24982	0.280696
Crohn's # 3	1	0.826287			Crohn's # 3	0.605897	0.214857
Crohn's # 4	0.593866	0.682233			Crohn's # 4	0.935302	0.108504
Crohn's # 5	0	0.105258			Crohn's # 5	0	0.07
Crohn's # 6	0.080375	0.054148			Crohn's # 6	0.384187	0.00178692
Crohn's # 7	0.180215	1.05812			Crohn's # 7	0.376187	0.1334
Crohn's # 8	0.370563	0.338592			Crohn's # 8	1	0.126582
Crohn's # 9	0.181379	0.331843			Crohn's # 9	0.741051	0.0592841
Crohn's # 10	0	0.728096			Crohn's # 10	0.222722	0.674916
Crohn's # 11	0.017494	0.568169			Crohn's # 11	0.789769	0.28
Crohn's # 12	0.144122	0.143625			Crohn's # 12	0.587914	0.20848
Crohn's # 13	0.341037	0			Crohn's # 13	1	0.168067
Crohn's # 14	1	0.182153			Crohn's # 14	0.6	0.141844

## Sheet: Fig. 3c
Fig. 3c	Correlation between PGK1 and ALDOA mRNA levels and Montreal type
	Montreal type	PGK1 mRNA			Montreal type	ALDOA mRNA
Crohn's # 1	3	1.603		Crohn's # 1	3	1.051
Crohn's # 2	3	1.374		Crohn's # 2	3	1.732
Crohn's # 3	3	1.119		Crohn's # 3	3	1.828
Crohn's # 4	2	0.765		Crohn's # 4	2	1.124
Crohn's # 5	1	0.917		Crohn's # 5	1	1.011
Crohn's # 6	3	0.821		Crohn's # 6	3	1.057
Crohn's # 7	3	0.881		Crohn's # 7	3	1.138
Crohn's # 8	2	0.688		Crohn's # 8	2	1.106
Crohn's # 9	2	0.732		Crohn's # 9	2	0.886
Crohn's # 10	3	0.86		Crohn's # 10	3	1.06
Crohn's # 11	1	0.246185		Crohn's # 11	1	0.384187
Crohn's # 12	1	0.420081		Crohn's # 12	1	0.376187
Crohn's # 13	1	1		Crohn's # 13	1	1
Crohn's # 14	2	0.593866		Crohn's # 14	2	0.741051
Crohn's # 15	1	0		Crohn's # 15	1	0.222722
Crohn's # 16	1	0.017494		Crohn's # 16	1	0.789769
Crohn's # 17	3	0.144122		Crohn's # 17	3	0.587914
Crohn's # 18	2	0.341037		Crohn's # 18	2	1
Crohn's # 19	2	1		Crohn's # 19	2	0.6
Crohn's # 20	3	0.338592		Crohn's # 20	3	0.00051
Crohn's # 21	2	0.331843		Crohn's # 21	2	0.2807
Crohn's # 22	3	0.728096		Crohn's # 22	3	0.21486
Crohn's # 23	2	0.143625		Crohn's # 23	2	0.07
Crohn's # 24	1	0		Crohn's # 24	1	0.001787
Crohn's # 25	1	0.182153		Crohn's # 25	1	0.1334

[truncated: 21 more sheets: Fig. 3d, Fig. 3e, Fig. 3f, Fig. 4b, Fig. 4c, Fig. 4d, Fig. 4e, Fig. 5a, Fig.5b, Fig. 5c, Fig. 5d, Fig. 5e, Fig. 5f, Fig. 6a, Fig. 6b, Fig. 6c, Fig. 6e, Fig. 6f, Fig. 6g, Fig. 6h …]
